# Supplementary material for: Reviewing challenges in access to oral health services among the LGBTQ+ community in Indiana and Michigan: A cross-sectional, exploratory study
Source: PLoS One. 2022 Feb 25;17(2):e0264271. doi: 10.1371/journal.pone.0264271 (PMC8880834; doi:10.1371/journal.pone.0264271)
Supplement: S2 File — This is the S2 Data tables. (XLSX) [file pone.0264271.s002.xlsx]

## Sheet: TOC
	Table of Contents
	Table 1.1: Provider Charecteristics
	Table 1.2: LGBT+ Patient Charecteristics
	Table 2: Provider Beliefs and Attitudes Toward members of the LGBT+ Community
	Table 3: LGBT+ Patient Oral Healthcare Seeking Behaviors and Perceptions of Oral Healthcare Settings
	Table 3a: LGBT+ Patient Oral Healthcare Seeking Behaviors and Perceptions of Oral Healthcare Settings Stratafied by Sexuality and Gender
	Table 4: Perceptions of Oral Healthcare Setting Inclusivity and Willingness to Implement Changes
	Others as needed

## Sheet: Table 1.1
	Table 1.1: Provider Charecteristics
		Median (IQR)
	Age (n=217)	45 (26)
			No.	%
	Clinic Type (n=233)	General Dental Practice	146	0.626609
		Specialty Practice	10	0.0429185
		Hospital Based Clinic	1	0.00429185
		Dental Service Organization	18	0.0772532
		Academic Institution	14	0.0600858
		Local Health Department	5	0.0214592
		Federally Qualified Health Center	33	0.141631
		Mobile Dental Practice	1	0.00429185
		Other	3	0.0128755
	Role (n=232)	Dentist	121	0.521552
		Dental assistant	33	0.142241
		Dental hygienist	27	0.116379
		Administrative Staff Member	47	0.202586
		Other/ Not Specified	4	0.0172414
	Tenure (n=232)	Less than a year	26	0.112069
		1-2 years	20	0.0862069
		2-4 years	41	0.176724
		More than 4 years	145	0.625
	Sexuality (n=232)	Straight or heterosexual	206	0.887931
		Lesbian, gay, or homosexual	8	0.0344828
		Bisexual	18	0.0775862
	Gender (n=231)	Male	85	0.367965
		Female	146	0.632035
		Transgender	0	0
		Other	0	0
	Sex Assigned at Birth (n=232)	Male	86	0.37069
		Female	146	0.62931
	Race (n=231)	White or Caucasian	196	0.848485
		Black or African American	11	0.047619
		Asian	7	0.030303
		American Indian/Alsaskan Natives	1	0.004329
		Hawaiian/Pacific Islander	0	0
		Other	11	0.047619
		Multiracial	5	0.021645
	Ethnicity (n=202)	Hispanic	16	0.0792079
		Non-Hispanic	186	0.920792
			No.	%
	Provider Affiliation with the LGBT+ Community	No Affiliation	66	0.284483
		Member of the LGBT+ Community	11	0.0474138
		Family Member is a part of the LGBT+ Community	120	0.517241
		Ally	64	0.275862

## Sheet: Table 1.2
	Table 1.2: LGBT+ Patient Charecteristics
		Median (IQR)
	Age (n=248)	29 (11)
			No.	%
	Sexuality (n=248)	Straight or heterosexual	27	0.108871
		Lesbian, gay, or homosexual	120	0.483871
		Bisexual	78	0.314516
		Something else/ Not listed	23	0.0927419
								No.	%
	Gender (n=248)	Male	121	0.487903		Cisgender		196	0.790323
		Female	75	0.302419		Transgender		52	0.209677
		Genderqueer, neither exclusively male nor female	19	0.0766129
		Male-to-Female (MTF)/Transgender Female/Trans Woman	18	0.0725806
		Female-to-Male (FTM)/Transgender Male/Trans Man	15	0.0604839
	Sex Assigned at Birth (n=246)	Male	137	0.556911
		Female	109	0.443089
	Race (n=247)	White or Caucasian	175	0.708502
		Black or African American	54	0.218623
		Asian	3	0.0121457
		American Indian/Alsaskan Natives	4	0.0161943
		Hawaiian/Pacific Islander	0	0
		Other	2	0.00809717
		Multiracial	9	0.0364372
	Ethnicity (n=244)	Hispanic	74	0.303279
		Non-Hispanic	170	0.696721

## Sheet: Table 2
	Table 2: Provider Beliefs and Attitudes Toward members of the LGBT+ Community
		Oral Healthcare Providers (combined)				Dentist (n=121)				Dental Assistant (n=33)				Dental Hygienist				Administrative Staff (n=47)
			No.	%			No.	%			No.	%		n=27	No.	%			No.	%
	I feel comfortable providing care for patients who are part of the LGBTQ+ community.	Strongly Agree	193	0.831897		Strongly Agree	95	0.785124		Strongly Agree	30	0.909091		Strongly Agree	24	0.888889		Strongly Agree	41	0.87234
	n=232	Agree	30	0.12931		Agree	20	0.165289		Agree	2	0.0606061		Agree	1	0.037037		Agree	6	0.12766
		Neutral	4	0.0172414		Neutral	2	0.0165289		Neutral	1	0.030303		Neutral	1	0.037037		Neutral	0	0
		Disagree	1	0.00431034		Disagree	1	0.00826446		Disagree	0	0		Disagree	0	0		Disagree	0	0
		Strongly Disagree	4	0.0172414		Strongly Disagree	3	0.0247934		Strongly Disagree	0	0		Strongly Disagree	1	0.037037		Strongly Disagree	0	0
														n=27
	I feel comfortable working with coworkers who are part of the LGBTQ+ population	Strongly Agree	183	0.788793		Strongly Agree	87	0.719008		Strongly Agree	29	0.878788		Strongly Agree	24	0.888889		Strongly Agree	40	0.851064
	n=232	Agree	31	0.133621		Agree	20	0.165289		Agree	3	0.0909091		Agree	1	0.037037		Agree	6	0.12766
		Neutral	11	0.0474138		Neutral	9	0.0743802		Neutral	1	0.030303		Neutral	1	0.037037		Neutral	0	0
		Disagree	0	0		Disagree	0	0		Disagree	0	0		Disagree	0	0		Disagree	0	0
		Strongly Disagree	7	0.0301724		Strongly Disagree	5	0.0413223		Strongly Disagree	0	0		Strongly Disagree	1	0.037037		Strongly Disagree	1	0.0212766
														n=27
	I feel it is my responsibility to care for patients who are part of the LGBTQ+ community.	Strongly Agree	171	0.737069		Strongly Agree	88	0.727273		Strongly Agree	23	0.69697		Strongly Agree	24	0.888889		Strongly Agree	33	0.702128
	n=232	Agree	37	0.159483		Agree	20	0.165289		Agree	6	0.181818		Agree	1	0.037037		Agree	10	0.212766
		Neutral	16	0.0689655		Neutral	8	0.0661157		Neutral	4	0.121212		Neutral	1	0.037037		Neutral	3	0.0638298
		Disagree	3	0.012931		Disagree	2	0.0165289		Disagree	0	0		Disagree	0	0		Disagree	0	0
		Strongly Disagree	5	0.0215517		Strongly Disagree	3	0.0247934		Strongly Disagree	0	0		Strongly Disagree	1	0.037037		Strongly Disagree	1	0.0212766
														n=27
	I think sexual/ gender minorities have less access to seek healthcare services.	Strongly Agree	24	0.103448		Strongly Agree	11	0.0909091		Strongly Agree	6	0.181818		Strongly Agree	3	0.111111		Strongly Agree	4	0.0851064
	n=232	Agree	51	0.219828		Agree	27	0.22314		Agree	3	0.0909091		Agree	10	0.37037		Agree	10	0.212766
		Neutral	84	0.362069		Neutral	44	0.363636		Neutral	14	0.424242		Neutral	3	0.111111		Neutral	3	0.0638298
		Disagree	37	0.159483		Disagree	21	0.173554		Disagree	6	0.181818		Disagree	3	0.111111		Disagree	0	0
		Strongly Disagree	36	0.155172		Strongly Disagree	18	0.14876		Strongly Disagree	4	0.121212		Strongly Disagree	8	0.296296		Strongly Disagree	1	0.0212766
														n=26
	I am willing to learn and utilize resources to improve access to care for patients who are part of the LGBTQ+ community.	Strongly Agree	109	0.471861		Strongly Agree	47	0.38843		Strongly Agree	19	0.575758		Strongly Agree	15	0.576923		Strongly Agree	4	0.0851064
	n=231	Agree	66	0.285714		Agree	37	0.305785		Agree	9	0.272727		Agree	8	0.307692		Agree	10	0.212766
		Neutral	52	0.225108		Neutral	34	0.280992		Neutral	5	0.151515		Neutral	2	0.0769231		Neutral	21	0.446809
		Disagree	2	0.00865801		Disagree	2	0.0165289		Disagree	0	0		Disagree	0	0		Disagree	7	0.148936
		Strongly Disagree	2	0.00865801		Strongly Disagree	1	0.00826446		Strongly Disagree	0	0		Strongly Disagree	1	0.0384615		Strongly Disagree	5	0.106383
														n=27
	I believe I have undergone adequate training regarding cultural competency and the LGBTQ+ community.	Strongly Agree	63	0.271552		Strongly Agree	37	0.305785		Strongly Agree	4	0.121212		Strongly Agree	9	0.333333		Strongly Agree	27	0.574468
	n=232	Agree	69	0.297414		Agree	37	0.305785		Agree	7	0.212121		Agree	9	0.333333		Agree	11	0.234043
		Neutral	64	0.275862		Neutral	36	0.297521		Neutral	9	0.272727		Neutral	3	0.111111		Neutral	9	0.191489
		Disagree	25	0.107759		Disagree	9	0.0743802		Disagree	8	0.242424		Disagree	5	0.185185		Disagree	0	0
		Strongly Disagree	10	0.0431034		Strongly Disagree	2	0.0165289		Strongly Disagree	5	0.151515		Strongly Disagree	0	0		Strongly Disagree	0	0
														n=27
	I am aware of the changes one’s body goes through when on hormone therapy and its effects on overall health and how it may relate to oral health.	Strongly Agree	52	0.224138		Strongly Agree	28	0.231405		Strongly Agree	9	0.272727		Strongly Agree	4	0.148148		Strongly Agree	11	0.234043
	n=232	Agree	81	0.349138		Agree	51	0.421488		Agree	4	0.121212		Agree	12	0.444444		Agree	12	0.255319
		Neutral	50	0.215517		Neutral	24	0.198347		Neutral	6	0.181818		Neutral	5	0.185185		Neutral	13	0.276596
		Disagree	31	0.133621		Disagree	15	0.123967		Disagree	6	0.181818		Disagree	3	0.111111		Disagree	7	0.148936
		Strongly Disagree	18	0.0775862		Strongly Disagree	3	0.0247934		Strongly Disagree	8	0.242424		Strongly Disagree	3	0.111111		Strongly Disagree	4	0.0851064

## Sheet: Table 3
	Table 3. LGBT+ Patient Oral Healthcare Seeking Behaviors and Perceptions of Oral Healthcare Settings
			No.	%			No.	%
	I think dental care is a necessity and it affects my overall health and quality of life.	Strongly Agree	97	0.391129		TRUE	187	0.754032
	n=248	Agree	90	0.362903		FALSE	61	0.245968
		Neutral	31	0.125
		Disagree	12	0.0483871
		Strongly Disagree	18	0.0725806
	I am comfortable going to dental appointments.	Strongly Agree	63	0.254032		TRUE	142	0.572581
	n=248	Agree	79	0.318548		FALSE	106	0.427419
		Neutral	43	0.173387
		Disagree	41	0.165323
		Strongly Disagree	22	0.0887097
	I think that people in the LGBTQ+ community have additional obstacles accessing healthcare.	Strongly Agree	68	0.274194		TRUE	159	0.641129
	n=248	Agree	91	0.366935		FALSE	89	0.358871
		Neutral	61	0.245968
		Disagree	15	0.0604839
		Strongly Disagree	13	0.0524194
	This dental clinic has created a welcoming space for the LGBTQ+ community.	Strongly Agree	36	0.147541		TRUE	108	0.442623
	n=244	Agree	72	0.295082		FALSE	136	0.557377
		Neutral	84	0.344262
		Disagree	39	0.159836
		Strongly Disagree	13	0.0532787
	In the dental clinic there are posters/ artwork that specifically caters to the LGBTQ+ community in waiting room areas/common spaces.	Strongly Agree	18	0.0737705		TRUE	67	0.27459
	n=244	Agree	49	0.20082		FALSE	177	0.72541
		Neutral	74	0.303279
		Disagree	63	0.258197
		Strongly Disagree	40	0.163934
	The medical history forms used in this facility have a place for me to indicate my preferred pronouns.	Strongly Agree	22	0.0901639		TRUE	90	0.368852
	n=244	Agree	68	0.278689		FALSE	154	0.631148
		Neutral	68	0.278689
		Disagree	52	0.213115
		Strongly Disagree	34	0.139344
	The staff in this dental clinic treats patients in the LGBTQ+ community the same as heterosexual, non-transgender (cis gender) patients.	Strongly Agree	36	0.149378		TRUE	105	0.435685
	n=241	Agree	69	0.286307		FALSE	136	0.564315
		Neutral	91	0.377593
		Disagree	27	0.112033
		Strongly Disagree	18	0.0746888
	It takes a long time to get a dental appointment at my clinic	Strongly Agree	24	0.0983607		TRUE	84	0.344262
	n=244	Agree	60	0.245902		FALSE	160	0.655738
		Neutral	75	0.307377
		Disagree	58	0.237705
		Strongly Disagree	27	0.110656
	In the last 12 months/prior to COVID-19, did you visit your dentist regularly (at least twice a year)?	TRUE	168	0.711864
	n=236	FALSE	68	0.288136
	In the last 12 months/ prior to COVID-19, did you have instances where you needed to see your dentist, but could not due to financial issues?	TRUE	124	0.5
	n=248	FALSE	124	0.5
	In the last 12 months/ prior to COVID-19, have you been treated unfairly at this dentist's office because of your sexual identity or sexual orientation?	TRUE	85	0.342742
	n=248	FALSE	163	0.657258

## Sheet: Table 3a
						Sexuality																Gender Identity
		LGBT+ Total				Straight				Lesbian, Gay, or Homosexual				Bisexual					Other			Male				Female				Genderqueer				Transgender Female				Transgender Male
		n=248	No.	%		n=26	No.	%		n=120	No.	%		n=81	No.	%		n=20	No.	%		n=121	No.	%		n=75	No.	%		n=19	No.	%		n=18	No.	%		n=15	No.	%
	I think dental care is a necessity and it affects my overall health and quality of life.	Strongly Agree	97	0.391129		Strongly Agree	11	0.423077		Strongly Agree	43	0.358333		Strongly Agree	28	0.345679		Strongly Agree	15	0.75		Strongly Agree	42	0.347107		Strongly Agree	26	0.346667		Strongly Agree	13	0.684211		Strongly Agree	12	0.666667		Strongly Agree	4	0.266667
		Agree	90	0.362903		Agree	6	0.230769		Agree	59	0.491667		Agree	22	0.271605		Agree	2	0.1		Agree	44	0.363636		Agree	33	0.44		Agree	5	0.263158		Agree	3	0.166667		Agree	5	0.333333
		Neutral	31	0.125		Neutral	6	0.230769		Neutral	12	0.1		Neutral	12	0.148148		Neutral	1	0.05		Neutral	15	0.123967		Neutral	10	0.133333		Neutral	1	0.0526316		Neutral	2	0.111111		Neutral	3	0.2
		Disagree	12	0.0483871		Disagree	3	0.115385		Disagree	2	0.0166667		Disagree	6	0.0740741		Disagree	1	0.05		Disagree	8	0.0661157		Disagree	3	0.04		Disagree	0	0		Disagree	0	0		Disagree	1	0.0666667
		Strongly Disagree	18	0.0725806		Strongly Disagree	0	0		Strongly Disagree	4	0.0333333		Strongly Disagree	13	0.160494		Strongly Disagree	1	0.05		Strongly Disagree	12	0.0991736		Strongly Disagree	3	0.04		Strongly Disagree	0	0		Strongly Disagree	1	0.0555556		Strongly Disagree	2	0.133333
		n=248				n=27				n=120				n=81				n=20				n=121				n=75				n=19				n=18				n=15
	I am comfortable going to dental appointments.	Strongly Agree	63	0.254032		Strongly Agree	9	0.333333		Strongly Agree	36	0.3		Strongly Agree	16	0.197531		Strongly Agree	2	0.1		Strongly Agree	33	0.272727		Strongly Agree	23	0.306667		Strongly Agree	2	0.105263		Strongly Agree	5	0.277778		Strongly Agree	0	0
		Agree	79	0.318548		Agree	8	0.296296		Agree	39	0.325		Agree	22	0.271605		Agree	10	0.5		Agree	35	0.289256		Agree	22	0.293333		Agree	8	0.421053		Agree	4	0.222222		Agree	10	0.666667
		Neutral	43	0.173387		Neutral	7	0.259259		Neutral	20	0.166667		Neutral	13	0.160494		Neutral	3	0.15		Neutral	18	0.14876		Neutral	16	0.213333		Neutral	4	0.210526		Neutral	2	0.111111		Neutral	3	0.2
		Disagree	41	0.165323		Disagree	3	0.111111		Disagree	21	0.175		Disagree	14	0.17284		Disagree	3	0.15		Disagree	20	0.165289		Disagree	12	0.16		Disagree	4	0.210526		Disagree	4	0.222222		Disagree	1	0.0666667
		Strongly Disagree	22	0.0887097		Strongly Disagree	0	0		Strongly Disagree	4	0.0333333		Strongly Disagree	16	0.197531		Strongly Disagree	2	0.1		Strongly Disagree	15	0.123967		Strongly Disagree	2	0.0266667		Strongly Disagree	1	0.0526316		Strongly Disagree	3	0.166667		Strongly Disagree	1	0.0666667
		n=248				n=26				n=120				n=81				n=20				n=121				n=75				n=19				n=18				n=15
	I think that people in the LGBTQ+ community have additional obstacles accessing healthcare.	Strongly Agree	68	0.274194		Strongly Agree	5	0.192308		Strongly Agree	31	0.258333		Strongly Agree	17	0.209877		Strongly Agree	15	0.75		Strongly Agree	28	0.231405		Strongly Agree	13	0.173333		Strongly Agree	10	0.526316		Strongly Agree	11	0.611111		Strongly Agree	6	0.4
		Agree	91	0.366935		Agree	12	0.461538		Agree	57	0.475		Agree	18	0.222222		Agree	4	0.2		Agree	38	0.31405		Agree	35	0.466667		Agree	7	0.368421		Agree	4	0.222222		Agree	7	0.466667
		Neutral	61	0.245968		Neutral	7	0.269231		Neutral	26	0.216667		Neutral	27	0.333333		Neutral	0	0		Neutral	32	0.264463		Neutral	22	0.293333		Neutral	2	0.105263		Neutral	3	0.166667		Neutral	2	0.133333
		Disagree	15	0.0604839		Disagree	2	0.0769231		Disagree	5	0.0416667		Disagree	8	0.0987654		Disagree	0	0		Disagree	12	0.0991736		Disagree	3	0.04		Disagree	0	0		Disagree	0	0		Disagree	0	0
		Strongly Disagree	13	0.0524194		Strongly Disagree	0	0		Strongly Disagree	1	0.00833333		Strongly Disagree	11	0.135802		Strongly Disagree	1	0.05		Strongly Disagree	11	0.0909091		Strongly Disagree	2	0.0266667		Strongly Disagree	0	0		Strongly Disagree	0	0		Strongly Disagree	0	0
		n=244				n=26				n=118				n=80				n=19				n=119				n=75				n=18				n=17				n=15
	This dental clinic has created a welcoming space for the LGBTQ+ community.	Strongly Agree	36	0.147541		Strongly Agree	9	0.346154		Strongly Agree	15	0.127119		Strongly Agree	9	0.1125		Strongly Agree	3	0.157895		Strongly Agree	21	0.176471		Strongly Agree	11	0.146667		Strongly Agree	1	0.0555556		Strongly Agree	3	0.176471		Strongly Agree	0	0
	n=244	Agree	72	0.295082		Agree	6	0.230769		Agree	52	0.440678		Agree	13	0.1625		Agree	0	0		Agree	32	0.268908		Agree	31	0.413333		Agree	4	0.222222		Agree	4	0.235294		Agree	1	0.0666667
		Neutral	84	0.344262		Neutral	8	0.307692		Neutral	32	0.271186		Neutral	32	0.4		Neutral	12	0.631579		Neutral	34	0.285714		Neutral	24	0.32		Neutral	9	0.5		Neutral	6	0.352941		Neutral	11	0.733333
		Disagree	39	0.159836		Disagree	3	0.115385		Disagree	16	0.135593		Disagree	17	0.2125		Disagree	3	0.157895		Disagree	21	0.176471		Disagree	8	0.106667		Disagree	4	0.222222		Disagree	4	0.235294		Disagree	2	0.133333
		Strongly Disagree	13	0.0532787		Strongly Disagree	0	0		Strongly Disagree	3	0.0254237		Strongly Disagree	9	0.1125		Strongly Disagree	1	0.0526316		Strongly Disagree	11	0.092437		Strongly Disagree	1	0.0133333		Strongly Disagree	0	0		Strongly Disagree	0	0		Strongly Disagree	1	0.0666667
		n=244				n=26				n=118				n=80				n=19				n=119				n=75				n=18				n=17				n=15
	In the dental clinic there are posters/ artwork that specifically caters to the LGBTQ+ community in waiting room areas/common spaces.	Strongly Agree	18	0.0737705		Strongly Agree	4	0.153846		Strongly Agree	8	0.0677966		Strongly Agree	5	0.0625		Strongly Agree	1	0.0526316		Strongly Agree	7	0.0588235		Strongly Agree	8	0.106667		Strongly Agree	1	0.0555556		Strongly Agree	2	0.117647		Strongly Agree	0	0
	n=244	Agree	49	0.20082		Agree	7	0.269231		Agree	29	0.245763		Agree	11	0.1375		Agree	1	0.0526316		Agree	29	0.243697		Agree	17	0.226667		Agree	0	0		Agree	0	0		Agree	3	0.2
		Neutral	74	0.303279		Neutral	10	0.384615		Neutral	37	0.313559		Neutral	24	0.3		Neutral	3	0.157895		Neutral	36	0.302521		Neutral	23	0.306667		Neutral	7	0.388889		Neutral	6	0.352941		Neutral	2	0.133333
		Disagree	63	0.258197		Disagree	4	0.153846		Disagree	31	0.262712		Disagree	21	0.2625		Disagree	7	0.368421		Disagree	28	0.235294		Disagree	20	0.266667		Disagree	3	0.166667		Disagree	7	0.411765		Disagree	5	0.333333
		Strongly Disagree	40	0.163934		Strongly Disagree	1	0.0384615		Strongly Disagree	13	0.110169		Strongly Disagree	19	0.2375		Strongly Disagree	7	0.368421		Strongly Disagree	19	0.159664		Strongly Disagree	7	0.0933333		Strongly Disagree	7	0.388889		Strongly Disagree	2	0.117647		Strongly Disagree	5	0.333333
		n=244				n=26				n=118				n=80				n=19				n=119				n=75				n=18				n=17				n=15
	The medical history forms used in this facility have a place for me to indicate my preferred pronouns.	Strongly Agree	22	0.0901639		Strongly Agree	4	0.153846		Strongly Agree	12	0.101695		Strongly Agree	5	0.0625		Strongly Agree	1	0.0526316		Strongly Agree	8	0.0672269		Strongly Agree	10	0.133333		Strongly Agree	1	0.0555556		Strongly Agree	3	0.176471		Strongly Agree	0	0
	n=244	Agree	68	0.278689		Agree	8	0.307692		Agree	41	0.347458		Agree	16	0.2		Agree	2	0.105263		Agree	41	0.344538		Agree	23	0.306667		Agree	1	0.0555556		Agree	1	0.0588235		Agree	2	0.133333
		Neutral	68	0.278689		Neutral	10	0.384615		Neutral	34	0.288136		Neutral	21	0.2625		Neutral	3	0.157895		Neutral	27	0.226891		Neutral	25	0.333333		Neutral	6	0.333333		Neutral	6	0.352941		Neutral	4	0.266667
		Disagree	52	0.213115		Disagree	3	0.115385		Disagree	23	0.194915		Disagree	20	0.25		Disagree	6	0.315789		Disagree	29	0.243697		Disagree	12	0.16		Disagree	2	0.111111		Disagree	4	0.235294		Disagree	5	0.333333
		Strongly Disagree	34	0.139344		Strongly Disagree	1	0.0384615		Strongly Disagree	8	0.0677966		Strongly Disagree	18	0.225		Strongly Disagree	7	0.368421		Strongly Disagree	14	0.117647		Strongly Disagree	5	0.0666667		Strongly Disagree	8	0.444444		Strongly Disagree	3	0.176471		Strongly Disagree	4	0.266667
		n=241				n=27				n=115				n=80				n=19				n=118				n=74				n=18				n=16				n=15
	The staff in this dental clinic treats patients in the LGBTQ+ community the same as heterosexual, non-transgender (cis gender) patients.	Strongly Agree	36	0.149378		Strongly Agree	7	0.259259		Strongly Agree	17	0.147826		Strongly Agree	11	0.1375		Strongly Agree	1	0.0526316		Strongly Agree	17	0.144068		Strongly Agree	13	0.173333		Strongly Agree	2	0.111111		Strongly Agree	3	0.1875		Strongly Agree	1	0.0666667
	n=241	Agree	69	0.286307		Agree	10	0.37037		Agree	35	0.304348		Agree	22	0.275		Agree	2	0.105263		Agree	33	0.279661		Agree	26	0.346667		Agree	5	0.277778		Agree	1	0.0625		Agree	4	0.266667
		Neutral	91	0.377593		Neutral	7	0.259259		Neutral	47	0.408696		Neutral	25	0.3125		Neutral	12	0.631579		Neutral	36	0.305085		Neutral	28	0.373333		Neutral	9	0.5		Neutral	10	0.625		Neutral	8	0.533333
		Disagree	27	0.112033		Disagree	3	0.111111		Disagree	12	0.104348		Disagree	10	0.125		Disagree	2	0.105263		Disagree	17	0.144068		Disagree	6	0.08		Disagree	2	0.111111		Disagree	1	0.0625		Disagree	1	0.0666667
		Strongly Disagree	18	0.0746888		Strongly Disagree	0	0		Strongly Disagree	4	0.0347826		Strongly Disagree	12	0.15		Strongly Disagree	2	0.105263		Strongly Disagree	15	0.127119		Strongly Disagree	1	0.0133333		Strongly Disagree	0	0		Strongly Disagree	1	0.0625		Strongly Disagree	1	0.0666667
		n=244				n=26				n=118				n=80				n=19				n=119				n=75				n=18				n=17				n=15
	It takes a long time to get a dental appointment at my clinic	Strongly Agree	24	0.0983607		Strongly Agree	7	0.269231		Strongly Agree	8	0.0677966		Strongly Agree	4	0.05		Strongly Agree	5	0.263158		Strongly Agree	9	0.0756303		Strongly Agree	8	0.106667		Strongly Agree	2	0.111111		Strongly Agree	3	0.176471		Strongly Agree	2	0.133333
		Agree	60	0.245902		Agree	6	0.230769		Agree	32	0.271186		Agree	19	0.2375		Agree	3	0.157895		Agree	26	0.218487		Agree	24	0.32		Agree	3	0.166667		Agree	2	0.117647		Agree	5	0.333333
		Neutral	75	0.307377		Neutral	8	0.307692		Neutral	38	0.322034		Neutral	21	0.2625		Neutral	8	0.421053		Neutral	33	0.277311		Neutral	21	0.28		Neutral	7	0.388889		Neutral	10	0.588235		Neutral	4	0.266667
		Disagree	58	0.237705		Disagree	5	0.192308		Disagree	30	0.254237		Disagree	21	0.2625		Disagree	2	0.105263		Disagree	30	0.252101		Disagree	17	0.226667		Disagree	6	0.333333		Disagree	1	0.0588235		Disagree	4	0.266667
		Strongly Disagree	27	0.110656		Strongly Disagree	0	0		Strongly Disagree	10	0.0847458		Strongly Disagree	15	0.1875		Strongly Disagree	1	0.0526316		Strongly Disagree	21	0.176471		Strongly Disagree	5	0.0666667		Strongly Disagree	0	0		Strongly Disagree	1	0.0588235		Strongly Disagree	0	0
		236				n=23				n=112				n=80				n=18				n=115				n=73				n=18				n=16				n=14
	In the last 12 months/prior to COVID-19, did you visit your dentist regularly (at least twice a year)?	TRUE	168	0.711864		TRUE	10	0.434783		TRUE	25	0.223214		TRUE	23	0.2875		TRUE	9	0.5		TRUE	22	0.191304		TRUE	17	0.226667		TRUE	10	0.555556		TRUE	11	0.6875		TRUE	8	0.533333
		FALSE	68	0.288136		FALSE	13	0.565217		FALSE	87	0.776786		FALSE	57	0.7125		FALSE	9	0.5		FALSE	93	0.808696		FALSE	56	0.746667		FALSE	8	0.444444		FALSE	5	0.3125		FALSE	6	0.4
		248				n=24				n=120				n=81				n=20				n=121				n=75				n=19				n=18				n=15
	In the last 12 months/ prior to COVID-19, did you have instances where you needed to see your dentist, but could not due to financial issues?	TRUE	124	0.5		TRUE	11	0.458333		TRUE	75	0.625		TRUE	22	0.271605		TRUE	13	0.65		TRUE	53	0.438017		TRUE	42	0.56		TRUE	10	0.526316		TRUE	11	0.611111		TRUE	8	0.533333
		FALSE	124	0.5		FALSE	13	0.541667		FALSE	45	0.375		FALSE	59	0.728395		FALSE	7	0.35		FALSE	68	0.561983		FALSE	33	0.44		FALSE	9	0.473684		FALSE	7	0.388889		FALSE	7	0.466667
		n=248				n=24				n=120				n=81				n=20				n=121				n=75				n=19				n=18				n=15
	In the last 12 months/ prior to COVID-19, have you been treated unfairly at this dentist's office because of your sexual identity or sexual orientation?	TRUE	85	0.342742		TRUE	21	0.875		TRUE	82	0.683333		TRUE	39	0.481481		TRUE	18	0.9		TRUE	66	0.545455		TRUE	51	0.68		TRUE	16	0.842105		TRUE	17	0.944444		TRUE	13	0.866667
		FALSE	163	0.657258		FALSE	3	0.125		FALSE	38	0.316667		FALSE	42	0.518519		FALSE	2	0.1		FALSE	55	0.454545		FALSE	24	0.32		FALSE	3	0.157895		FALSE	1	0.0555556		FALSE	2	0.133333

## Sheet: Table 4
	Table 4: Perceptions of Oral Healthcare Setting Inclusivity and Willingness to Implement Changes
		Oral Healthcare Providers				LGBT+ Patients
			No.	%			No.	%
		n=227				n=244
	In this clinic, we have created a welcoming space for the LGBTQ+ community.	TRUE	191	0.84141		TRUE	108	0.442623
		FALSE	36	0.15859		FALSE	136	0.557377
		n=228				n=244
	There are posters/ artwork that specifically caters to the LGBTQ+ community in the waiting room areas/common spaces.	TRUE	18	0.0789474		TRUE	67	0.27459
		FALSE	210	0.921053		FALSE	177	0.72541
		n=224				n=244
	The medical history forms have a place for the patient to indicate their preferred pronouns.	TRUE	89	0.397321		TRUE	90	0.368852
		FALSE	135	0.602679		FALSE	154	0.631148
		n=228				n=241
	The staff treats patients who are part of the LGBTQ+ community. the same as heterosexual, non-transgender (cis gender) patients.	TRUE	223	0.97807		TRUE	105	0.435685
		FALSE	5	0.0219298		FALSE	136	0.564315
		n=228
	I know who to ask if I have a question about LGBTQ+ care.	TRUE	123	0.539474
		FALSE	96	0.421053
		Oral Healthcare Providers
			No.	%
	Patients should be able to indicate their preferred pronouns on patient registration forms.	Strongly Agree	101	0.442982
	(n=228)	Agree	73	0.320175
		Neutral	45	0.197368
		Disagree	6	0.0263158
		Strongly Disagree	3	0.0131579
	Providers should attend continuing education/training courses on the care of LGBTQ+ patients.	Strongly Agree	48	0.210526
	(n=228)	Agree	72	0.315789
		Neutral	63	0.276316
		Disagree	29	0.127193
		Strongly Disagree	16	0.0701754
	Hiring employees from the LGBTQ+ community improves patients’ quality of care	Strongly Agree	46	0.201754
	(n=228)	Agree	41	0.179825
		Neutral	108	0.473684
		Disagree	14	0.0614035
		Strongly Disagree	19	0.0833333
